# Supplementary material for: Artificial Intelligence in Pediatric Dentistry: A Systematic Review and Meta-Analysis
Source: Children (Basel). 2026 Jan 21;13(1):152. doi: 10.3390/children13010152 (PMC12839933; doi:10.3390/children13010152)
Supplement: Supplementary file 1 [file children-13-00152-s001.zip]

Archive with 1 entries (1 files):
- children-4032870-supplementary.pdf
